# Supplementary material for: Epistasis in genomic and survival data of cancer patients
Source: PLoS Comput Biol. 2017 Jul 5;13(7):e1005626. doi: 10.1371/journal.pcbi.1005626 (PMC5517071; doi:10.1371/journal.pcbi.1005626)
Supplement: S4 Table — The table contains the column months recording the number of survival months, and column p recording the Kaplan-Meier estimate of the survival function (the probablity of surviving more than the corresponding number of months). (CSV) [file pcbi.1005626.s007.csv]

	months	p
0	0	0.957414899373824
1	1	0.934951598079384
2	2	0.91785159034882
3	3	0.905204387524587
4	4	0.89360854141435
5	5	0.883709983594025
6	6	0.874031317374013
7	7	0.865653103821476
8	8	0.857563497994348
9	9	0.849546044098573
10	10	0.842411592410304
11	11	0.834828768005772
12	12	0.828338529990294
13	13	0.821241872170828
14	14	0.815308234768641
15	15	0.809233729310004
16	16	0.802954793379201
17	17	0.797203253708523
18	18	0.791132184056141
19	19	0.785523230345041
20	20	0.779611925683511
21	21	0.774202248735194
22	22	0.768436965839496
23	23	0.76338976645107
24	24	0.75828415835631
25	25	0.752938043823709
26	26	0.748029994588605
27	27	0.742561908933955
28	28	0.737571400348734
29	29	0.732443459513318
30	30	0.727574922050146
31	31	0.722965787959217
32	32	0.717700414873605
33	33	0.713170304326539
34	34	0.708159180903789
35	35	0.703838654538271
36	36	0.698882504015598
37	37	0.694639283290815
38	38	0.689724362443202
39	39	0.685297326083782
40	40	0.680935570043205
41	41	0.676307539017875
42	42	0.672033396036797
43	43	0.667388185980192
44	44	0.663086556549076
45	45	0.65848944778004
46	46	0.654443785914912
47	47	0.650477147593647
48	48	0.645730581252523
49	49	0.641672894065504
50	50	0.637244139802956
51	51	0.633098839556437
52	52	0.62868382851891
53	53	0.624574604238067
54	54	0.620230027228765
55	55	0.616290875357538
56	56	0.612312211714381
57	57	0.607909225998746
58	58	0.603959766708755
59	59	0.59954990938061
60	60	0.595779112015873
61	61	0.591453431940973
62	62	0.58764655861056
63	63	0.58359574303605
64	64	0.579325035861228
65	65	0.575473497049501
66	66	0.571432988893756
67	67	0.567677652657167
68	68	0.563599350632618
69	69	0.55986978294294
70	70	0.555781173499626
71	71	0.552068784841223
72	72	0.548313448604633
73	73	0.544140661908075
74	74	0.540347531802682
75	75	0.53621769268431
76	76	0.532661633210503
77	77	0.528923476005188
78	78	0.52520765154053
79	79	0.521387034985097
80	80	0.517360270054372
81	81	0.513771570421144
82	82	0.509820393228026
83	83	0.506386304876268
84	84	0.502488382680101
85	85	0.499066319650235
86	86	0.495707819036084
87	87	0.491777256680496
88	88	0.488269298494258
89	89	0.484617036445315
90	90	0.48101974729645
91	91	0.477302204928664
92	92	0.473787375129916
93	93	0.470203829206071
94	94	0.466805816819989
95	95	0.463593337971672
96	96	0.459870641894503
97	97	0.456529320311628
98	98	0.45287362245643
99	99	0.449547762001701
100	100	0.44596765188411
101	101	0.44261602288247
102	102	0.439247214849555
103	103	0.435737538760189
104	104	0.432540521040018
105	105	0.429001640597487
106	106	0.425741060461601
107	107	0.422138617603353
108	108	0.41903093084581
109	109	0.415447384921964
110	110	0.412379209936352
111	111	0.409108322381701
112	112	0.405732642736276
113	113	0.402535625016105
114	114	0.399029384732995
115	115	0.395846110237844
116	116	0.392595837520722
117	117	0.389579199628933
118	118	0.386677661246682
119	119	0.383238419185542
120	120	0.380256139356302
121	121	0.377035070992347
122	122	0.374066534388126
123	123	0.370714905386485
124	124	0.367780726844813
125	125	0.364600888155917
126	126	0.361757758479999
127	127	0.358971319607287
128	128	0.355793198821518
129	129	0.35297755559564
130	130	0.349806306422381
131	131	0.347088583674767
132	132	0.343979179014095
133	133	0.341203047560148
134	134	0.338402865462417
135	135	0.335420585633176
136	136	0.332563712732239
137	137	0.329514434681028
138	138	0.326784686611522
139	139	0.323951864354369
140	140	0.321215244672353
141	141	0.318401319349602
142	142	0.315724826277046
143	143	0.313208098195343
144	144	0.310383865453827
145	145	0.307911802853437
146	146	0.305176901074548
147	147	0.302639558155316
148	148	0.299854837185731
149	149	0.297274546688312
150	150	0.294718306834678
151	151	0.292150041659151
152	152	0.289715772927565
153	153	0.287082227433195
154	154	0.284678880957903
155	155	0.281902749503955
156	156	0.279478788191134
157	157	0.277152747356577
158	158	0.274522637668462
159	159	0.272090086840003
160	160	0.269643792786525
161	161	0.267178601798645
162	162	0.264569106948059
163	163	0.262243066113502
164	164	0.259796772060024
165	165	0.25752226831929
166	166	0.255208252806624
167	167	0.25278600939693
168	168	0.250648937906391
169	169	0.248240437721717
170	170	0.246069008168629
171	171	0.243667379596465
172	172	0.241571537780985
173	173	0.239291880330868
174	174	0.236874790630556
175	175	0.23467587462743
176	176	0.232293142989667
177	177	0.230339887133765
178	178	0.228029307427354
179	179	0.226069179958942
180	180	0.223780932993189
181	181	0.221774422140336
182	182	0.219900189828296
183	183	0.217702991728296
184	184	0.215710224100463
185	185	0.213561127288032
186	186	0.211571795466454
187	187	0.209457056716572
188	188	0.207479750216885
189	189	0.205478393073415
190	190	0.203251990620249
191	191	0.201451628142689
192	192	0.199381554874121
193	193	0.197500450949571
194	194	0.195385712199689
195	195	0.193408405700003
196	196	0.191492943712904
197	197	0.18960153236959
198	198	0.187790862473265
199	199	0.185842760326745
200	200	0.184083627524244
201	201	0.182075398768264
202	202	0.180295651128233
203	203	0.178313190919164
204	204	0.176560929729173
205	205	0.174815540151691
206	206	0.172951615258416
207	207	0.171197636165297
208	208	0.16946255400658
209	209	0.167897544257479
210	210	0.166153872583125
211	211	0.164446276874447
212	212	0.162688861975073
213	213	0.161031085457091
214	214	0.159438589257952
215	215	0.157748172580548
216	216	0.156159112187664
217	217	0.154410286803927
218	218	0.152879635117376
219	219	0.151225294405649
220	220	0.149780537875469
221	221	0.148243014576408
222	222	0.146624749830357
223	223	0.145109559271953
224	224	0.143348708566324
225	225	0.141831800104792
226	226	0.14017402358681
227	227	0.138741292378523
228	228	0.137346355039039
229	229	0.135836318190017
230	230	0.134456841978681
231	231	0.132833423523248
232	232	0.13148143376195
233	233	0.129973114816056
234	234	0.128624560861013
235	235	0.127212444490255
236	236	0.125925735047801
237	237	0.124554848352101
238	238	0.123010453440531
239	239	0.121751230448115
240	240	0.120272115855387
241	241	0.11897338109104
242	242	0.117588751170322
243	243	0.116339835596671
244	244	0.114946616160315
245	245	0.113477808986351
246	246	0.112254661959612
247	247	0.110928440745226
248	248	0.109691550493468
249	249	0.108408276857268
250	250	0.107178258218019
251	251	0.105735219590967
252	252	0.104567045464306
253	253	0.103379974403243
254	254	0.102137930442102
255	255	0.100966320509187
256	256	0.0998221970263097
257	257	0.0986523049965213
258	258	0.0974411832916742
259	259	0.096353750612003
260	260	0.0952439851916751
261	261	0.0939658652648578
262	262	0.0929042011320982
263	263	0.0917291553929274
264	264	0.0906571838414032
265	265	0.0895027529397618
266	266	0.0884565499351492
267	267	0.0873021190335077
268	268	0.0862146863538366
269	269	0.0851719191554789
270	270	0.0839711048693965
271	271	0.0830022075055188
272	272	0.0818993136977006
273	273	0.0809046477869114
274	274	0.0798721880073183
275	275	0.0788912653215486
276	276	0.0779275216670532
277	277	0.0768486785030193
278	278	0.075896960170416
279	279	0.0748748078095877
280	280	0.0738835777050533
281	281	0.0728682969567347
282	282	0.0719440650741705
283	283	0.0709579886790184
284	284	0.0700406284089641
285	285	0.0691988558765172
286	286	0.0682299585126395
287	287	0.0674775169428196
288	288	0.0664965942570499
289	289	0.0656943334965342
290	290	0.0647237182295291
291	291	0.0638630487626803
292	292	0.0630006613927041
293	293	0.0621399919258553
294	294	0.0613033731027908
295	295	0.0603860128327364
296	296	0.0595682909440737
297	297	0.0587419795397738
298	298	0.0579500261980227
299	299	0.0571683802750363
300	300	0.0562819422612759
301	301	0.0554899889195249
302	302	0.0547323936403227
303	303	0.0539473119110814
304	304	0.0531725376006047
305	305	0.0524544540933337
306	306	0.0516951409110041
307	307	0.0509804932099879
308	308	0.0503002035715206
309	309	0.0495597873235929
310	310	0.0488365501069395
311	311	0.0481115949871587
312	312	0.047340256482937
313	313	0.0466084297506464
314	314	0.0459040894683949
315	315	0.0452186461205453
316	316	0.0445469459977152
317	317	0.0438718100686303
318	318	0.0431898025270355
319	319	0.0426177407855971
320	320	0.0419786808221885
321	321	0.0413310313431426
322	322	0.0406696386390772
323	323	0.0400975768976388
324	324	0.0394671064498673
325	325	0.0388263285833312
326	326	0.0382267803918537
327	327	0.0375945920409548
328	328	0.0370431451370457
329	329	0.0364418790424408
330	330	0.0358955858479141
331	331	0.0353355494283678
332	332	0.0347909741369684
333	333	0.0342584241674612
334	334	0.0336296716228172
335	335	0.0330850963314179
336	336	0.0324889839461953
337	337	0.0320457649393151
338	338	0.0314685494884944
339	339	0.0309961261284476
340	340	0.0305168311558911
341	341	0.0300409719895895
342	342	0.029518729438847
343	343	0.0290480239819277
344	344	0.0285309351405674
345	345	0.02800525678357
346	346	0.0275671914860721
347	347	0.0271171008666821
348	348	0.0266051657347042
349	349	0.0261293065684026
350	350	0.0256517294989736
351	351	0.0252119462983482
352	352	0.0247378050351741
353	353	0.0242516384501078
354	354	0.0237757792838062
355	355	0.0233652004363474
356	356	0.0229786722326728
357	357	0.0225801187071061
358	358	0.0221832830846669
359	359	0.0217589610121885
360	360	0.0213913297429158
361	361	0.0209824687985845
362	362	0.0206302986574587
363	363	0.0202420525506567
364	364	0.0198692675720016
365	365	0.0195274048496405
366	366	0.0190979290677799
367	367	0.0187302977985072
368	368	0.0183437695948326
369	369	0.0179520876817756
370	370	0.0175930459281401
371	371	0.0172494653026516
372	372	0.0168680908083593
373	373	0.0164935879265768
374	374	0.0161929548792744
375	375	0.015845938447531
376	376	0.0155126652408071
377	377	0.0151742383247009
378	378	0.0148650157617612
379	379	0.0145506394894392
380	380	0.0142104946702056
381	381	0.0139047079135208
382	382	0.0135765884161792
383	383	0.0133085955282982
384	384	0.0129907834497213
385	385	0.0127056115305658
386	386	0.0124273112239201
387	387	0.0121576004329116
388	388	0.0118947612544129
389	389	0.0116216146571495
390	390	0.011351903866141
391	391	0.0110993721064069
392	392	0.0108502761529277
393	393	0.0105358998806057
394	394	0.0102816502177442
395	395	0.0100033499110985
396	396	0.0097164600888156
397	397	0.00949656848850294
398	398	0.00921826818185723
399	399	0.00898978706590736
400	400	0.00875271643432027
401	401	0.00852251741524296
402	402	0.00829231839616564
403	403	0.00804837615206879
404	404	0.00781474132673659
405	405	0.00754846634198298
406	406	0.00731654941977822
407	407	0.00710009362572045
408	408	0.00691799589421153
409	409	0.00667061784385979
410	410	0.00649023801547831
411	411	0.00627206431829309
412	412	0.00605217271798044
413	413	0.0058494601489422
414	414	0.00565018338615886
415	415	0.00548698258905181
416	416	0.005301449051288
417	417	0.00510732599788698
418	418	0.00492351036325062
419	419	0.00474656634112402
420	420	0.00457305812525232
421	421	0.00439611410312573
422	422	0.00421573427474425
423	423	0.00400099638381392
424	424	0.00384466719921664
425	425	0.0037020812396389
426	426	0.00358869963322768
427	427	0.00345985689866949
428	428	0.00328119497341545
429	429	0.00313860901383771
430	430	0.00300976627927951
431	431	0.00287576983533899
432	432	0.00272459436012403
433	433	0.00262152017247748
434	434	0.00249611324417416
435	435	0.00235180938146898
436	436	0.00224873519382242
437	437	0.00211302084675445
438	438	0.00201681827161766
439	439	0.00189312924644179
440	440	0.00179520876817756
441	441	0.00168526296802123
442	442	0.00158906039288445
443	443	0.00146880717396346
444	444	0.00138462992071877
445	445	0.00130388847372897
446	446	0.00121455751110195
447	447	0.00112522654847493
448	448	0.00105651042337723
449	449	0.000996383813916733
450	450	0.000934539301328798
451	451	0.000846926241829223
452	452	0.000791953341751059
453	453	0.00071464770101614
454	454	0.000647649479045877
455	455	0.000580651257075614
456	456	0.00053254996950722
457	457	0.000479294972556498
458	458	0.000434629491242989
459	459	0.00038309239741971
460	460	0.000340144819233644
461	461	0.000309222562939676
462	462	0.000262839178498724
463	463	0.000235352728459642
464	464	0.000200994665910789
465	465	0.000178661925254035
466	466	0.000163200797107051
467	467	0.000140868056450297
468	468	0.000118535315793542
469	469	9.27667688819028e-05
470	470	6.87161250977058e-05
471	471	5.84087063330499e-05
472	472	4.46654813135087e-05
473	473	3.43580625488529e-05
474	474	1.71790312744264e-05
475	475	1.20253218920985e-05
476	476	6.87161250977057e-06
477	477	3.43580625488529e-06
478	478	0
