# Supplementary material for: Epistasis in genomic and survival data of cancer patients
Source: PLoS Comput Biol. 2017 Jul 5;13(7):e1005626. doi: 10.1371/journal.pcbi.1005626 (PMC5517071; doi:10.1371/journal.pcbi.1005626)
Supplement: S5 Table — (CSV) [file pcbi.1005626.s008.csv]

	triple	epistasis	stat	pval	sl	adj
1	BRCA1-PARP1-TK2	a	30.2495674434655	3.79875959577447e-08	1	6.3435123215072e-05
2	BRCA1-PARP1-FUK	a	29.9201972035976	4.50198730517215e-08	1	6.3435123215072e-05
3	BRCA1-PARP1-PSKH1	a	29.4396878578772	5.76841570065767e-08	1	6.3435123215072e-05
4	BRCA1-PARP1-region	a	29.0534207375386	7.04096655423925e-08	1	6.3435123215072e-05
5	BRCA1-PARP1-MLKL	a	28.6785254518871	8.54460172616811e-08	1	6.3435123215072e-05
6	BRCA1-PARP1-MVD	a	28.0625145783589	1.174590789077e-07	1	6.43317647006013e-05
7	BRCA1-PARP1-CDH1	a	28.0000025812035	1.21315289036694e-07	1	6.43317647006013e-05
8	BRCA1-PARP1-CSNK2A2	a	27.5878010782226	1.50122580255818e-07	1	6.79174241668079e-05
9	BRCA1-PARP1-CBFB	a	27.2785707194863	1.76152881392611e-07	1	6.79174241668079e-05
10	BRCA1-PARP1-RPL13	a	27.2051863895263	1.82967198725237e-07	1	6.79174241668079e-05
11	BRCA1-PARP1-ZFHX3	a	26.9482279478143	2.08978658045034e-07	1	7.05207980602877e-05
12	BRCA1-PARP1-CTCF	a	26.6258348946299	2.46919821034197e-07	1	7.63805313065783e-05
13	BRCA1-PARP1-WWOX	a	26.2384381576438	3.0175602017124e-07	1	8.61629497596648e-05
14	BRCA1-PARP1-FANCA	a	25.7842370457368	3.81793873960312e-07	1	0.000101229918581477
15	BRCA1-PARP1-CDK10	a	25.6387840208861	4.11681336021097e-07	1	0.000101877407954021
16	BRCA1-PARP1-APRT	a	25.1636276596223	5.26661699029596e-07	1	0.000122185514174866
17	BRCA1-PARP1-CDH8	a	24.030355793644	9.4828803509639e-07	1	0.000207061481545753
18	BRCA1-PARP1-SNORD68	a	23.820192736948	1.05767063129925e-06	1	0.000207603525023172
19	BRCA1-PARP1-SPG7	a	23.811195854383	1.06262580157335e-06	1	0.000207603525023172
20	BRCA1-PARP1-ANKRD11	a	23.5066652283735	1.24481774044227e-06	1	0.000231038172626086
21	BRCA1-PARP1-CREBL2	a	23.0226000666646	1.60108133184789e-06	1	0.000264987646702162
22	BRCA1-PARP1-GPR19	a	22.9346552039656	1.67602779421738e-06	1	0.000264987646702162
23	BRCA1-PARP1-APOLD1	a	22.9330065891756	1.67746584056605e-06	1	0.000264987646702162
24	BRCA1-PARP1-CDH13	a	22.7285440180367	1.86575722371796e-06	1	0.000264987646702162
25	BRCA1-PARP1-CHMP1A	a	22.6318177121361	1.96208222325023e-06	1	0.000264987646702162
26	BRCA1-PARP1-SPIRE2	a	22.5772370689834	2.01862211735016e-06	1	0.000264987646702162
27	BRCA1-PARP1-SPATA2L	a	22.559159995472	2.03770611340026e-06	1	0.000264987646702162
28	BRCA1-PARP1-ZNF276	a	22.559159995472	2.03770611340026e-06	1	0.000264987646702162
29	BRCA1-PARP1-MYLK3	a	22.4393004557072	2.16890321069751e-06	1	0.000264987646702162
30	BRCA1-PARP1-CDKN1B	a	22.3017844917871	2.32989994097821e-06	1	0.000264987646702162
31	BRCA1-PARP1-PHKB	a	22.2498825178845	2.39373430377388e-06	1	0.000264987646702162
32	BRCA1-PARP1-AFG3L1P	a	22.1541710456194	2.51608721824059e-06	1	0.000264987646702162
33	BRCA1-PARP1-DBNDD1	a	22.1541710456194	2.51608721824059e-06	1	0.000264987646702162
34	BRCA1-PARP1-GAS8	a	22.1541710456194	2.51608721824059e-06	1	0.000264987646702162
35	BRCA1-PARP1-CENPBD1	a	21.9861046667142	2.74631566554717e-06	1	0.000264987646702162
36	BRCA1-PARP1-DEF8	a	21.9861046667142	2.74631566554717e-06	1	0.000264987646702162
37	BRCA1-PARP1-MC1R	a	21.9822334361652	2.75186067766331e-06	1	0.000264987646702162
38	BRCA1-PARP1-TUBB3	a	21.9822334361652	2.75186067766331e-06	1	0.000264987646702162
39	BRCA1-PARP1-TCF25	a	21.9598908693584	2.78408357257121e-06	1	0.000264987646702162
40	BRCA1-PARP1-ETV6	a	20.9186459750084	4.79207270043247e-06	1	0.000444704346600133
41	BRCA1-PARP1-GUCY2C	a	20.7049083832296	5.35784846211751e-06	1	0.00048508130466781
42	BRCA1-PARP1-USP22	b	20.5586500979004	5.78318735389161e-06	1	0.00051112360613442
43	BRCA1-PARP1-TP53	b	20.3480693257804	6.45581925939887e-06	1	0.000557302350950897
44	BRCA1-PARP1-NLGN2	b	19.8305730396384	8.46183498748321e-06	1	0.000713871169853129
45	BRCA1-PARP1-RAD52	a	19.6932223239454	9.0923272265675e-06	1	0.000750015970333746
46	BRCA1-PARP1-CDK13	a	19.3011568610297	1.11638688665705e-05	1	0.00090087567897195
47	BRCA1-PARP1-PRPS1L1	a	19.1425223331245	1.2131182888786e-05	1	0.000921976833654507
48	BRCA1-PARP1-TPK1	a	18.9980936191928	1.30849119861498e-05	1	0.000921976833654507
49	BRCA1-PARP1-GCK	a	18.9719332558482	1.32655497478984e-05	1	0.000921976833654507
50	BRCA1-PARP1-KDELR2	a	18.8379334327325	1.42308515176381e-05	1	0.000921976833654507
51	BRCA1-PARP1-LMBR1	a	18.7107680868769	1.52121010882356e-05	1	0.000921976833654507
52	BRCA1-PARP1-RNF32	a	18.6740320335054	1.55080206944991e-05	1	0.000921976833654507
53	BRCA1-PARP1-DNAJB6	a	18.603008914948	1.60966288226261e-05	1	0.000921976833654507
54	BRCA1-PARP1-RAC1	a	18.5999460938065	1.61225108630259e-05	1	0.000921976833654507
55	BRCA1-PARP1-POLM	a	18.5896030162349	1.62102232517114e-05	1	0.000921976833654507
56	BRCA1-PARP1-NUDT1	a	18.4820379313395	1.71513143254476e-05	1	0.000921976833654507
57	BRCA1-PARP1-SUN1	a	18.4782809975198	1.71851578187887e-05	1	0.000921976833654507
58	BRCA1-PARP1-DGKB	a	18.4772409763643	1.71945384649375e-05	1	0.000921976833654507
59	BRCA1-PARP1-ADIPOR2	a	18.4595050379726	1.73553048569142e-05	1	0.000921976833654507
60	BRCA1-PARP1-FAM20C	a	18.4493978937857	1.74475949860087e-05	1	0.000921976833654507
61	BRCA1-PARP1-PRKAR1B	a	18.4463236086445	1.74757644894052e-05	1	0.000921976833654507
62	BRCA1-PARP1-PDGFA	a	18.4077809391814	1.78328299739183e-05	1	0.000921976833654507
63	BRCA1-PARP1-GPS2	b	18.3367935234545	1.8509760061014e-05	1	0.000921976833654507
64	BRCA1-PARP1-FABP5P3	a	18.3019989749875	1.88509258420844e-05	1	0.000921976833654507
65	BRCA1-PARP1-MKNK2	a	18.3011783045934	1.8859048440123e-05	1	0.000921976833654507
66	BRCA1-PARP1-STK17A	a	18.2958566731265	1.89118047566605e-05	1	0.000921976833654507
67	BRCA1-PARP1-PMS2	a	18.2448434026752	1.94251113752042e-05	1	0.000921976833654507
68	BRCA1-PARP1-CACNA2D4	a	18.2145809450199	1.97362094244147e-05	1	0.000921976833654507
69	BRCA1-PARP1-IGFBP1	a	18.1848582380149	2.00466308253322e-05	1	0.000921976833654507
70	BRCA1-PARP1-NBPF11	b	18.1816143177272	2.00808055569324e-05	1	0.000921976833654507
71	BRCA1-PARP1-CSNK1G2	a	18.1792394646582	2.01058617601557e-05	1	0.000921976833654507
72	BRCA1-PARP1-WNK1	a	18.1275258858609	2.06593296854241e-05	1	0.000921976833654507
73	BRCA1-PARP1-CAMK2B	a	18.100254945967	2.09573368764593e-05	1	0.000921976833654507
74	BRCA1-PARP1-STK38L	a	18.0996086514611	2.09644514981289e-05	1	0.000921976833654507
75	BRCA1-PARP1-RPA3	a	18.0972460264226	2.09904807038086e-05	1	0.000921976833654507
76	BRCA1-PARP1-EIF2AK1	a	18.0833216975536	2.11445469142646e-05	1	0.000921976833654507
77	BRCA1-PARP1-C1GALT1	a	18.0661139175737	2.13365134575927e-05	1	0.000921976833654507
78	BRCA1-PARP1-LRTM2	a	18.0596530581419	2.14090407920642e-05	1	0.000921976833654507
79	BRCA1-PARP1-ACTR3B	a	18.0527530062098	2.14867718861811e-05	1	0.000921976833654507
80	BRCA1-PARP1-NOM1	a	18.0453281877781	2.15707313689917e-05	1	0.000921976833654507
81	BRCA1-PARP1-SDK1	a	18.037127566584	2.16638467136487e-05	1	0.000921976833654507
82	BRCA1-PARP1-RHEB	a	18.0321350314464	2.17207329576974e-05	1	0.000921976833654507
83	BRCA1-PARP1-TNRC18	a	17.9604181286098	2.25546532161003e-05	1	0.000921976833654507
84	BRCA1-PARP1-SHH	a	17.9160558022516	2.30865236071631e-05	1	0.000921976833654507
85	BRCA1-PARP1-HUS1	a	17.9130944859484	2.31224729607682e-05	1	0.000921976833654507
86	BRCA1-PARP1-TNNI3K	b	17.9026097439684	2.32502067932794e-05	1	0.000921976833654507
87	BRCA1-PARP1-GPR89A	b	17.8999416719977	2.32828244698391e-05	1	0.000921976833654507
88	BRCA1-PARP1-CMAS	a	17.895168757564	2.33412889698581e-05	1	0.000921976833654507
89	BRCA1-PARP1-RBM33	a	17.8373212827278	2.40617143292265e-05	1	0.000921976833654507
90	BRCA1-PARP1-UBE3C	a	17.8230809436671	2.42424626729631e-05	1	0.000921976833654507
91	BRCA1-PARP1-CHD4	a	17.7799588661279	2.47981617874649e-05	1	0.000921976833654507
92	BRCA1-PARP1-NOTCH1	a	17.7374272894609	2.53587888081608e-05	1	0.000921976833654507
93	BRCA1-PARP1-CASC1	a	17.7204609628724	2.5585966986319e-05	1	0.000921976833654507
94	BRCA1-PARP1-FASTK	a	17.6644378757825	2.63507398746698e-05	1	0.000921976833654507
95	BRCA1-PARP1-CCND2	a	17.6603994630929	2.64067479018859e-05	1	0.000921976833654507
96	BRCA1-PARP1-CACNA1B	a	17.6563135195683	2.64635368701915e-05	1	0.000921976833654507
97	BRCA1-PARP1-KRAS	a	17.6085380732386	2.71367270467948e-05	1	0.000921976833654507
98	BRCA1-PARP1-EHMT1	a	17.5667745511398	2.77392880473348e-05	1	0.000921976833654507
99	BRCA1-PARP1-D2HGDH	b	17.4767000563306	2.90850481786675e-05	1	0.000921976833654507
100	BRCA1-PARP1-CDK5	a	17.4698428304685	2.91901472704303e-05	1	0.000921976833654507
101	BRCA1-PARP1-CCDC77	a	17.4417283958145	2.96250559320699e-05	1	0.000921976833654507
102	BRCA1-PARP1-CNPY1	a	17.4294734523707	2.98166627886731e-05	1	0.000921976833654507
103	BRCA1-PARP1-GAL3ST2	b	17.4285600351817	2.98309939013031e-05	1	0.000921976833654507
104	BRCA1-PARP1-NEU4	b	17.4285600351817	2.98309939013031e-05	1	0.000921976833654507
105	BRCA1-PARP1-ETNK1	a	17.4238055298173	2.99057018614546e-05	1	0.000921976833654507
106	BRCA1-PARP1-B4GALNT3	a	17.4201135595804	2.99638437827321e-05	1	0.000921976833654507
107	BRCA1-PARP1-KDM5A	a	17.416071550127	3.00276284707079e-05	1	0.000921976833654507
108	BRCA1-PARP1-ATG4B	b	17.4113054758032	3.01030145559711e-05	1	0.000921976833654507
109	BRCA1-PARP1-ING5	b	17.4079108263056	3.01568244565065e-05	1	0.000921976833654507
110	BRCA1-PARP1-PDCD1	b	17.407299478399	3.01665254353045e-05	1	0.000921976833654507
111	BRCA1-PARP1-TUBBP5	a	17.4008333127021	3.02693239270235e-05	1	0.000921976833654507
112	BRCA1-PARP1-SDC3	b	17.3967457783702	3.03344887022661e-05	1	0.000921976833654507
113	BRCA1-PARP1-SHISA6	b	17.391946739741	3.0411176466183e-05	1	0.000921976833654507
114	BRCA1-PARP1-EN2	a	17.329534497702	3.14264396238384e-05	1	0.000921976833654507
115	BRCA1-PARP1-AURKC	a	17.3226822167859	3.15399611771072e-05	1	0.000921976833654507
116	BRCA1-PARP1-IDH1	b	17.2887904104252	3.21075354442479e-05	1	0.000921976833654507
117	BRCA1-PARP1-INSIG1	a	17.2528190887116	3.27211690901441e-05	1	0.000921976833654507
118	BRCA1-PARP1-THAP4	b	17.2521554805451	3.27325996083427e-05	1	0.000921976833654507
119	BRCA1-PARP1-DOT1L	a	17.2147969275809	3.33826080068933e-05	1	0.000921976833654507
120	BRCA1-PARP1-MET	a	17.1818779111599	3.39661171779859e-05	1	0.000921976833654507
121	BRCA1-PARP1-HNRNPA2B1	a	17.1766893780767	3.40590177148048e-05	1	0.000921976833654507
122	BRCA1-PARP1-CHMP2A	a	17.1740160164476	3.41069838282193e-05	1	0.000921976833654507
123	BRCA1-PARP1-MZF1	a	17.1740160164476	3.41069838282193e-05	1	0.000921976833654507
124	BRCA1-PARP1-TRIM28	a	17.1740160164476	3.41069838282193e-05	1	0.000921976833654507
125	BRCA1-PARP1-UBE2M	a	17.1740160164476	3.41069838282193e-05	1	0.000921976833654507
126	BRCA1-PARP1-ZBTB45	a	17.1740160164476	3.41069838282193e-05	1	0.000921976833654507
127	BRCA1-PARP1-SLC27A5	a	17.1606327523001	3.43481323461514e-05	1	0.000921976833654507
128	BRCA1-PARP1-ZNF584	a	17.1585674361926	3.43854989151016e-05	1	0.000921976833654507
129	BRCA1-PARP1-RPS5	a	17.1582594965112	3.43910737885533e-05	1	0.000921976833654507
130	BRCA1-PARP1-ZNF837	a	17.1582594965112	3.43910737885533e-05	1	0.000921976833654507
131	BRCA1-PARP1-ZNF324	a	17.1526876269385	3.44921027897183e-05	1	0.000921976833654507
132	BRCA1-PARP1-ZNF446	a	17.1526876269385	3.44921027897183e-05	1	0.000921976833654507
133	BRCA1-PARP1-ZNF324B	a	17.1388803773919	3.47437428889208e-05	1	0.000921976833654507
134	BRCA1-PARP1-ZNF132	a	17.1354769453973	3.48060541406348e-05	1	0.000921976833654507
135	BRCA1-PARP1-ZNF497	a	17.1287469750869	3.49295997026378e-05	1	0.000921976833654507
136	BRCA1-PARP1-DYRK4	a	17.1269296854243	3.49630361498043e-05	1	0.000921976833654507
137	BRCA1-PARP1-AKAP3	a	17.1083419006325	3.53068870677653e-05	1	0.000921976833654507
138	BRCA1-PARP1-TRPM7	a	17.1045794867802	3.53768996150805e-05	1	0.000921976833654507
139	BRCA1-PARP1-SLC6A13	a	17.1038762691283	3.53900008490671e-05	1	0.000921976833654507
140	BRCA1-PARP1-PAXIP1	a	17.1000580283474	3.54612214176209e-05	1	0.000921976833654507
141	BRCA1-PARP1-HTR5A	a	17.0950862943958	3.55541737363518e-05	1	0.000921976833654507
142	BRCA1-PARP1-A1BG	a	17.0927493304607	3.55979505561876e-05	1	0.000921976833654507
143	BRCA1-PARP1-CBX3	a	17.0919500502628	3.561293538068e-05	1	0.000921976833654507
144	BRCA1-PARP1-DPP6	a	17.0837868009463	3.57663426848731e-05	1	0.000921976833654507
145	BRCA1-PARP1-CHD3	b	17.0487083915963	3.64331473566848e-05	1	0.000927729119107091
146	BRCA1-PARP1-MSH4	b	17.0457815243301	3.64893457407423e-05	1	0.000927729119107091
147	BRCA1-PARP1-FARP2	b	17.0184746396634	3.70178785459307e-05	1	0.000934606515213244
148	BRCA1-PARP1-MAPK6	a	17.000269717601	3.73745088141364e-05	1	0.000934606515213244
149	BRCA1-PARP1-CUL1	a	16.9931365380011	3.75151860901868e-05	1	0.000934606515213244
150	BRCA1-PARP1-BOK	b	16.9637045351149	3.81012817238791e-05	1	0.000939137786037609
151	BRCA1-PARP1-FOSL2	b	16.9586393129262	3.82030726540084e-05	1	0.000939137786037609
152	BRCA1-PARP1-HOXA13	a	16.93004976768	3.87827568127941e-05	1	0.000947115745322971
153	BRCA1-PARP1-AK2	b	16.8491742579192	4.04709339556497e-05	1	0.000978944465897121
154	BRCA1-PARP1-ROR1	b	16.8297399746926	4.08874913307988e-05	1	0.000978944465897121
155	BRCA1-PARP1-SRPK2	a	16.8260183835578	4.09677508524942e-05	1	0.000978944465897121
156	BRCA1-PARP1-IQSEC3	a	16.8049650966999	4.14247757039021e-05	1	0.000978944465897121
157	BRCA1-PARP1-EPHB6	a	16.8046716037803	4.14311829416425e-05	1	0.000978944465897121
158	BRCA1-PARP1-SLC6A12	a	16.793835992618	4.16684336238538e-05	1	0.000978944465897121
159	BRCA1-PARP1-HDAC1	b	16.7434523365085	4.27896745247569e-05	1	0.000998963973810677
160	BRCA1-PARP1-ARL6IP4	a	16.5427422188412	4.75656897157561e-05	1	0.00109152895787278
161	BRCA1-PARP1-OGFOD2	a	16.5427422188412	4.75656897157561e-05	1	0.00109152895787278
162	BRCA1-PARP1-TSSK3	b	16.5399106367963	4.76367702519909e-05	1	0.00109152895787278
163	BRCA1-PARP1-KSR2	a	16.5194621483874	4.81532642935267e-05	1	0.0010959875472098
164	BRCA1-PARP1-EGFR	a	16.5033470306169	4.85642691174792e-05	1	0.0010959875472098
165	BRCA1-PARP1-LCK	b	16.4816480942666	4.91232634016736e-05	1	0.0010959875472098
166	BRCA1-PARP1-SIRT4	a	16.4794786458903	4.91795058888966e-05	1	0.0010959875472098
167	BRCA1-PARP1-PLA2G1B	a	16.4696333454945	4.94355579607753e-05	1	0.0010959875472098
168	BRCA1-PARP1-PITPNM2	a	16.4441547545305	5.01044341320034e-05	1	0.0010959875472098
169	BRCA1-PARP1-ABCB9	a	16.4357126938851	5.03280602979217e-05	1	0.0010959875472098
170	BRCA1-PARP1-RNFT2	a	16.3967955417132	5.13720051558142e-05	1	0.0010959875472098
171	BRCA1-PARP1-COL8A2	b	16.3613617759977	5.23414371258468e-05	1	0.0010959875472098
172	BRCA1-PARP1-ACADS	a	16.3524378102199	5.25884742444971e-05	1	0.0010959875472098
173	BRCA1-PARP1-UNC119B	a	16.3382838511776	5.29826970686598e-05	1	0.0010959875472098
174	BRCA1-PARP1-MAPKAPK5	a	16.3303271696106	5.32056137949599e-05	1	0.0010959875472098
175	BRCA1-PARP1-TAOK3	a	16.3171876393885	5.35758013726628e-05	1	0.0010959875472098
176	BRCA1-PARP1-DENR	a	16.2924038459156	5.42811144026434e-05	1	0.0010959875472098
177	BRCA1-PARP1-BLK	a	16.2921096632088	5.42895422755985e-05	1	0.0010959875472098
178	BRCA1-PARP1-PEG10	a	16.2776392845654	5.47057242503701e-05	1	0.0010959875472098
179	BRCA1-PARP1-HIP1R	a	16.2627240932645	5.51380576325755e-05	1	0.0010959875472098
180	BRCA1-PARP1-CCDC62	a	16.2229034163541	5.63092116647734e-05	1	0.0010959875472098
181	BRCA1-PARP1-RCBTB1	b	16.1897551489768	5.73031845129135e-05	1	0.0010959875472098
182	BRCA1-PARP1-LCNL1	a	16.1649193339615	5.80594494788977e-05	1	0.0010959875472098
183	BRCA1-PARP1-PTGDS	a	16.1649193339615	5.80594494788977e-05	1	0.0010959875472098
184	BRCA1-PARP1-PHF11	b	16.1521976794303	5.84507106852206e-05	1	0.0010959875472098
185	BRCA1-PARP1-VPS37B	a	16.1461383668902	5.86379992458808e-05	1	0.0010959875472098
186	BRCA1-PARP1-MLEC	a	16.1415978094981	5.87787397581252e-05	1	0.0010959875472098
187	BRCA1-PARP1-PXN	a	16.1283327041994	5.91918580888917e-05	1	0.0010959875472098
188	BRCA1-PARP1-HNF1A	a	16.0958331448146	6.02163835793368e-05	1	0.0010959875472098
189	BRCA1-PARP1-TMED2	a	16.0913098820256	6.03603831251798e-05	1	0.0010959875472098
190	BRCA1-PARP1-TUSC3	a	16.0850474294092	6.05603221975892e-05	1	0.0010959875472098
191	BRCA1-PARP1-PTK2B	a	16.0798307157816	6.07273827728516e-05	1	0.0010959875472098
192	BRCA1-PARP1-STK11	a	16.079518468226	6.07373969095937e-05	1	0.0010959875472098
193	BRCA1-PARP1-PRKAR2B	a	16.0771819258834	6.08123852294806e-05	1	0.0010959875472098
194	BRCA1-PARP1-ERBB4	b	16.0729114014619	6.09496829151457e-05	1	0.0010959875472098
195	BRCA1-PARP1-ATP6V0A2	a	16.0631843609336	6.12635728963751e-05	1	0.0010959875472098
196	BRCA1-PARP1-ZSCAN18	a	16.0565909001873	6.14772668204866e-05	1	0.0010959875472098
197	BRCA1-PARP1-ZZEF1	b	16.0549662460272	6.1530036845836e-05	1	0.0010959875472098
198	BRCA1-PARP1-TCTN2	a	16.050836407329	6.16643823825314e-05	1	0.0010959875472098
199	BRCA1-PARP1-PKM	a	16.0459334523692	6.1824260828236e-05	1	0.0010959875472098
200	BRCA1-PARP1-EIF2B1	a	16.0368423775292	6.21218119736255e-05	1	0.0010959875472098
201	BRCA1-PARP1-CD160	b	16.0343393088757	6.2203990068288e-05	1	0.0010959875472098
202	BRCA1-PARP1-RNF115	b	16.0343393088757	6.2203990068288e-05	1	0.0010959875472098
203	BRCA1-PARP1-CAB39L	b	16.0281671749827	6.24070945246524e-05	1	0.0010959875472098
204	BRCA1-PARP1-GATC	a	16.0183821084199	6.27304564072562e-05	1	0.0010959875472098
205	BRCA1-PARP1-SRSF9	a	16.0183821084199	6.27304564072562e-05	1	0.0010959875472098
206	BRCA1-PARP1-COX6A1	a	16.0142833722685	6.28664054357353e-05	1	0.0010959875472098
207	BRCA1-PARP1-SPPL3	a	16.0018594320023	6.32803023321582e-05	1	0.0010959875472098
208	BRCA1-PARP1-TRIAP1	a	16.0015655384402	6.32901263510899e-05	1	0.0010959875472098
209	BRCA1-PARP1-SETDB2	b	15.9996937241817	6.3352731740407e-05	1	0.0010959875472098
210	BRCA1-PARP1-SBNO1	a	15.9906680923849	6.36554817156076e-05	1	0.0010959875472098
211	BRCA1-PARP1-ACAD10	a	15.9870493452485	6.37772749267906e-05	1	0.0010959875472098
212	BRCA1-PARP1-RILPL2	a	15.9733122453927	6.42417507121795e-05	1	0.0010959875472098
213	BRCA1-PARP1-GNA11	a	15.9715545456732	6.43014266673569e-05	1	0.0010959875472098
214	BRCA1-PARP1-VOPP1	a	15.9709795797445	6.43209595307948e-05	1	0.0010959875472098
215	BRCA1-PARP1-CABP1	a	15.9701240618546	6.4350034411409e-05	1	0.0010959875472098
216	BRCA1-PARP1-GTF2H3	a	15.9656593479139	6.45019829018656e-05	1	0.0010959875472098
217	BRCA1-PARP1-DYNLL1	a	15.9643488136491	6.45466530455607e-05	1	0.0010959875472098
218	BRCA1-PARP1-PHKG1	a	15.9350780419727	6.55525093413711e-05	1	0.0010959875472098
219	BRCA1-PARP1-DDX55	a	15.9215513047913	6.60226518945928e-05	1	0.0010959875472098
220	BRCA1-PARP1-GFRA2	a	15.9056472205725	6.65797627900089e-05	1	0.0010959875472098
221	BRCA1-PARP1-SNRNP35	a	15.8985965722311	6.68282533768938e-05	1	0.0010959875472098
222	BRCA1-PARP1-PPP2R1A	a	15.8926032773265	6.7040212332059e-05	1	0.0010959875472098
223	BRCA1-PARP1-COQ5	a	15.891419316404	6.70821642289043e-05	1	0.0010959875472098
224	BRCA1-PARP1-DNAH10	a	15.8809016447205	6.74560034428229e-05	1	0.0010959875472098
225	BRCA1-PARP1-PTPN11	a	15.8758942398834	6.76347218373508e-05	1	0.0010959875472098
226	BRCA1-PARP1-MPHOSPH9	a	15.868495116732	6.78996748306737e-05	1	0.0010959875472098
227	BRCA1-PARP1-IMMP2L	a	15.8603483959379	6.81926060791538e-05	1	0.0010959875472098
228	BRCA1-PARP1-CDK2AP1	a	15.8545430117747	6.84021253642975e-05	1	0.0010959875472098
229	BRCA1-PARP1-ZNF552	a	15.851234151882	6.85218333932314e-05	1	0.0010959875472098
230	BRCA1-PARP1-LRRK1	a	15.8440202156651	6.87835504276091e-05	1	0.0010959875472098
231	BRCA1-PARP1-ALLC	b	15.830839188181	6.92643496010836e-05	1	0.0010959875472098
232	BRCA1-PARP1-NOS1	a	15.8247292101104	6.94883661901402e-05	1	0.0010959875472098
233	BRCA1-PARP1-SND1	a	15.8179972053483	6.9736032763057e-05	1	0.0010959875472098
234	BRCA1-PARP1-MYCN	b	15.8082323150164	7.00968563958071e-05	1	0.0010959875472098
235	BRCA1-PARP1-MYCNOS	b	15.8082323150164	7.00968563958071e-05	1	0.0010959875472098
236	BRCA1-PARP1-AKR1C2	b	15.8068720345808	7.01472690861626e-05	1	0.0010959875472098
237	BRCA1-PARP1-KMT5A	a	15.8048663657271	7.02216667395339e-05	1	0.0010959875472098
238	BRCA1-PARP1-MBD3	a	15.7872799062539	7.0877422036375e-05	1	0.0010959875472098
239	BRCA1-PARP1-HDLBP	b	15.7736427631067	7.13901546416373e-05	1	0.0010959875472098
240	BRCA1-PARP1-GALK2	a	15.7724833939171	7.14339165929223e-05	1	0.0010959875472098
241	BRCA1-PARP1-CCDC60	a	15.7694767850117	7.15475308666891e-05	1	0.0010959875472098
242	BRCA1-PARP1-OLFM1	a	15.7693085483758	7.15538935901483e-05	1	0.0010959875472098
243	BRCA1-PARP1-RILPL1	a	15.7562927386099	7.2047882012316e-05	1	0.0010959875472098
244	BRCA1-PARP1-RNF10	a	15.7497179754885	7.22987163790378e-05	1	0.0010959875472098
245	BRCA1-PARP1-ORAI1	a	15.7425577879855	7.25728847197349e-05	1	0.0010959875472098
246	BRCA1-PARP1-PSMD9	a	15.7343994930211	7.28865462262807e-05	1	0.0010959875472098
247	BRCA1-PARP1-ADPRHL2	b	15.7288324653429	7.31013638618494e-05	1	0.0010959875472098
248	BRCA1-PARP1-CSK	a	15.7256796374115	7.32233059558274e-05	1	0.0010959875472098
249	BRCA1-PARP1-RAB35	a	15.7178167033753	7.35283133450615e-05	1	0.00109607590114207
250	BRCA1-PARP1-LMTK2	a	15.7051287723277	7.4023182404126e-05	1	0.00109607590114207
251	BRCA1-PARP1-BCL7A	a	15.7027828743985	7.41150461170959e-05	1	0.00109607590114207
252	BRCA1-PARP1-NEIL2	a	15.6631742360777	7.56835235323772e-05	1	0.00110934178097566
253	BRCA1-PARP1-PDK4	a	15.6625328796631	7.57091936957055e-05	1	0.00110934178097566
254	BRCA1-PARP1-ULK3	a	15.6524914867199	7.61122424639549e-05	1	0.00110934178097566
255	BRCA1-PARP1-LRRN3	a	15.6501266687909	7.62074768719812e-05	1	0.00110934178097566
256	BRCA1-PARP1-AKAP13	a	15.6155145167773	7.7615151606647e-05	1	0.00111333116072911
257	BRCA1-PARP1-AP3S2	a	15.6144835020349	7.76574817767939e-05	1	0.00111333116072911
258	BRCA1-PARP1-SRC	a	15.6078507383965	7.79303577259638e-05	1	0.00111333116072911
259	BRCA1-PARP1-CCDC64	a	15.5941966290043	7.84951368151265e-05	1	0.00111333116072911
260	BRCA1-PARP1-PPP1R7	b	15.5842303601166	7.89099727570575e-05	1	0.00111333116072911
261	BRCA1-PARP1-UCK1	a	15.5686928088014	7.9561111934634e-05	1	0.00111333116072911
262	BRCA1-PARP1-CDAN1	a	15.5542413753162	8.01715859155561e-05	1	0.00111333116072911
263	BRCA1-PARP1-MIDN	a	15.5372401120177	8.08958089434375e-05	1	0.00111333116072911
264	BRCA1-PARP1-HPD	a	15.5366600920248	8.09206325167455e-05	1	0.00111333116072911
265	BRCA1-PARP1-B3GNT4	a	15.5314614286355	8.11434662666422e-05	1	0.00111333116072911
266	BRCA1-PARP1-MORN3	a	15.5308975539682	8.11676730819721e-05	1	0.00111333116072911
267	BRCA1-PARP1-RHOF	a	15.5302588350004	8.11951016960188e-05	1	0.00111333116072911
268	BRCA1-PARP1-LRRC43	a	15.5239266217053	8.146753198357e-05	1	0.00111333116072911
269	BRCA1-PARP1-SETD1B	a	15.5200851056001	8.16332532072028e-05	1	0.00111333116072911
270	BRCA1-PARP1-MLXIP	a	15.5199402586057	8.16395084703991e-05	1	0.00111333116072911
271	BRCA1-PARP1-DIABLO	a	15.516777376998	8.17762188084492e-05	1	0.00111333116072911
272	BRCA1-PARP1-SSBP1	a	15.5147712844352	8.18630481964622e-05	1	0.00111333116072911
273	BRCA1-PARP1-TMEM187	b	15.5114045391436	8.20089790155576e-05	1	0.00111333116072911
274	BRCA1-PARP1-RPLP0	a	15.5074630235828	8.21801557219226e-05	1	0.00111333116072911
275	BRCA1-PARP1-CIT	a	15.4974341695837	8.26173231567306e-05	1	0.00111340077148014
276	BRCA1-PARP1-FBXW8	a	15.4859529276051	8.31206749920543e-05	1	0.00111340077148014
277	BRCA1-PARP1-YWHAE	b	15.4764906296806	8.35378323750247e-05	1	0.00111340077148014
278	BRCA1-PARP1-ZNF710	a	15.4732718047044	8.36802179716711e-05	1	0.00111340077148014
279	BRCA1-PARP1-THSD4	a	15.4598132931609	8.42782085904714e-05	1	0.00111340077148014
280	BRCA1-PARP1-BRAF	a	15.4560594113182	8.44457672009025e-05	1	0.00111340077148014
281	BRCA1-PARP1-AGK	a	15.4401026425882	8.51617636847823e-05	1	0.00111340077148014
282	BRCA1-PARP1-FNDC3A	b	15.438748489839	8.52228063515925e-05	1	0.00111340077148014
283	BRCA1-PARP1-MTM1	b	15.423547592132	8.5911062588484e-05	1	0.00111340077148014
284	BRCA1-PARP1-ATP5D	a	15.4209373496851	8.60298088056766e-05	1	0.00111340077148014
285	BRCA1-PARP1-KDM2B	a	15.413446225173	8.63715159618028e-05	1	0.00111340077148014
286	BRCA1-PARP1-MYO15A	b	15.4052611789762	8.67464377621863e-05	1	0.00111340077148014
287	BRCA1-PARP1-VPS33A	a	15.4022925016571	8.68828244100506e-05	1	0.00111340077148014
288	BRCA1-PARP1-MLNR	b	15.4022641253217	8.68841291130629e-05	1	0.00111340077148014
289	BRCA1-PARP1-IL31	a	15.4005583579825	8.69625940552732e-05	1	0.00111340077148014
290	BRCA1-PARP1-TMEM120B	a	15.4000838222906	8.69844352718863e-05	1	0.00111340077148014
291	BRCA1-PARP1-PRKACB	b	15.3615025021601	8.87787915547777e-05	1	0.00113246348539978
292	BRCA1-PARP1-PEBP1	a	15.3529378317037	8.91821459644282e-05	1	0.00113371275965739
293	BRCA1-PARP1-ASB7	a	15.3320306199366	9.01745362005268e-05	1	0.00113862958669817
294	BRCA1-PARP1-UNG	a	15.3318657077426	9.0182407998185e-05	1	0.00113862958669817
295	BRCA1-PARP1-NOTCH2	b	15.308055377562	9.13262404909077e-05	1	0.00114916272780423
296	BRCA1-PARP1-ANO7	b	15.2947250435911	9.19729837383088e-05	1	0.00114963319592664
297	BRCA1-PARP1-GATA3	b	15.288687833469	9.22674033309034e-05	1	0.00114963319592664
298	BRCA1-PARP1-P2RX7	a	15.2881689706614	9.22927511816107e-05	1	0.00114963319592664
299	BRCA1-PARP1-MVK	a	15.2794101492935	9.27217023677374e-05	1	0.00115111357588308
300	BRCA1-PARP1-PLB1	b	15.2646948915618	9.34468831497171e-05	1	0.0011562494341725
301	BRCA1-PARP1-P2RX4	a	15.2423843541828	9.45572674477813e-05	1	0.00116150711406205
302	BRCA1-PARP1-TOM1L2	b	15.2378555616002	9.47842792357045e-05	1	0.00116150711406205
303	BRCA1-PARP1-BCL11A	b	15.2253451143652	9.54142363065458e-05	1	0.00116150711406205
304	BRCA1-PARP1-VSIG10	a	15.22093379614	9.56373692582169e-05	1	0.00116150711406205
305	BRCA1-PARP1-POP5	a	15.2138897132578	9.59947617357182e-05	1	0.00116150711406205
306	BRCA1-PARP1-TMEM233	a	15.2131668139104	9.60315151119495e-05	1	0.00116150711406205
307	BRCA1-PARP1-HCN4	a	15.2070302742287	9.63440776037272e-05	1	0.00116150711406205
308	BRCA1-PARP1-AZU1	a	15.2010421584405	9.66500670709358e-05	1	0.00116150711406205
309	BRCA1-PARP1-JAK1	b	15.1937515520079	9.70239336089973e-05	1	0.00116150711406205
310	BRCA1-PARP1-CLIP1	a	15.1863536662276	9.74047891846297e-05	1	0.00116150711406205
311	BRCA1-PARP1-WSB2	a	15.1844042870695	9.75053967035011e-05	1	0.00116150711406205
312	BRCA1-PARP1-SUDS3	a	15.1814622706629	9.76574323020563e-05	1	0.00116150711406205
313	BRCA1-PARP1-DDAH1	b	15.175347338637	9.7974199426587e-05	1	0.00116150711406205
314	BRCA1-PARP1-EPHB4	a	15.1674629200423	9.83841565085353e-05	1	0.00116150711406205
315	BRCA1-PARP1-POLR1C	b	15.1630407486966	9.86148462731595e-05	1	0.00116150711406205
316	BRCA1-PARP1-RAD23B	a	15.146920439904	9.9460407097629e-05	1	0.00116150711406205
317	BRCA1-PARP1-YIPF3	b	15.1392064735854	9.98676061813031e-05	1	0.00116150711406205
318	BRCA1-PARP1-LONRF1	a	15.1387999297268	9.98891129941892e-05	1	0.00116150711406205
319	BRCA1-PARP1-ANKMY1	b	15.1267168129832	0.000100530461395687	1	0.00116150711406205
320	BRCA1-PARP1-WDR66	a	15.1188678333135	0.000100949288680763	1	0.00116150711406205
321	BRCA1-PARP1-PTEN	b	15.1151800699886	0.000101146676334207	1	0.00116150711406205
322	BRCA1-PARP1-XPO5	b	15.1121862015083	0.000101307208875356	1	0.00116150711406205
323	BRCA1-PARP1-RFC5	a	15.1113036174685	0.000101354582336843	1	0.00116150711406205
324	BRCA1-PARP1-MACF1	b	15.1108014293137	0.000101381547671364	1	0.00116150711406205
325	BRCA1-PARP1-PRKAB1	a	15.1001603021099	0.000101954630659318	1	0.00116350727716858
326	BRCA1-PARP1-CAMKK2	a	15.0959362750522	0.000102183020570301	1	0.00116350727716858
327	BRCA1-PARP1-ALKBH2	a	15.0809690550487	0.000102996439266811	1	0.00116430086968658
328	BRCA1-PARP1-NLRP9	a	15.069685810593	0.000103613951531689	1	0.00116430086968658
329	BRCA1-PARP1-RFPL4A	a	15.0547137700404	0.000104439101512033	1	0.00116430086968658
330	BRCA1-PARP1-RSRC2	a	15.0493717495361	0.000104735112945953	1	0.00116430086968658
331	BRCA1-PARP1-UQCR11	a	15.0446375997271	0.00010499814677134	1	0.00116430086968658
332	BRCA1-PARP1-TCF3	a	15.0403066666783	0.000105239359768361	1	0.00116430086968658
333	BRCA1-PARP1-ZCCHC8	a	15.038157714323	0.000105359253442128	1	0.00116430086968658
334	BRCA1-PARP1-KNTC1	a	15.0343716241851	0.000105570820341572	1	0.00116430086968658
335	BRCA1-PARP1-TJAP1	b	15.0302092141355	0.000105803909486446	1	0.00116430086968658
336	BRCA1-PARP1-RNPEPL1	b	15.0277620818296	0.000105941187170777	1	0.00116430086968658
337	BRCA1-PARP1-CUL7	b	15.0238701268084	0.000106159884969759	1	0.00116430086968658
338	BRCA1-PARP1-BCKDK	a	15.0223693505151	0.000106244338337391	1	0.00116430086968658
339	BRCA1-PARP1-NME3	a	15.0202384127341	0.000106364369040324	1	0.00116430086968658
340	BRCA1-PARP1-MAGI2	a	15.0095575796154	0.000106968054785384	1	0.00116430086968658
341	BRCA1-PARP1-DUSP28	b	15.0047832096926	0.000107239018537264	1	0.00116430086968658
342	BRCA1-PARP1-ABL1	a	15.0042160182443	0.000107271254696339	1	0.00116430086968658
343	BRCA1-PARP1-CLIC2	b	14.9917923157025	0.000107979803797731	1	0.00116857443643492
344	BRCA1-PARP1-CYSLTR2	b	14.9848174587488	0.00010837965675381	1	0.00116949211008762
345	BRCA1-PARP1-ANAPC5	a	14.9561831761545	0.000110036874708896	1	0.00118125216137968
346	BRCA1-PARP1-TSC1	a	14.9549992775881	0.00011010593961136	1	0.00118125216137968
347	BRCA1-PARP1-RB1	b	14.928409172424	0.000111668669344422	1	0.00119412460499172
348	BRCA1-PARP1-TTBK2	a	14.9236758822326	0.000111949181717974	1	0.00119412460499172
349	BRCA1-PARP1-FBXO21	a	14.9167830463467	0.000112358945752344	1	0.00119506133705645
350	BRCA1-PARP1-MAP2K1	a	14.8894083516852	0.000114001269915454	1	0.0012090648969319
351	BRCA1-PARP1-NCOR2	a	14.8717976064367	0.000115070564249864	1	0.00121692858830625
352	BRCA1-PARP1-ZNF664	a	14.8517800121504	0.000116298263672432	1	0.00121816998979872
353	BRCA1-PARP1-ADARB2	b	14.8490455276159	0.000116466992836073	1	0.00121816998979872
354	BRCA1-PARP1-MAPK8IP3	a	14.8428146580174	0.000116852384631883	1	0.00121816998979872
355	BRCA1-PARP1-F8A1	b	14.8365359845539	0.000117242031702602	1	0.00121816998979872
356	BRCA1-PARP1-MAP2K3	b	14.8345227611308	0.000117367246676103	1	0.00121816998979872
357	BRCA1-PARP1-CUL3	b	14.8322894009404	0.000117506310835513	1	0.00121816998979872
358	BRCA1-PARP1-HSPB8	a	14.8245562279425	0.000117989113346484	1	0.00121816998979872
359	BRCA1-PARP1-IKBKAP	a	14.8099096468929	0.000118909017616242	1	0.00121816998979872
360	BRCA1-PARP1-CDK5RAP1	a	14.8064019332843	0.000119130395176414	1	0.00121816998979872
361	BRCA1-PARP1-RNF34	a	14.8025571258607	0.000119373523905009	1	0.00121816998979872
362	BRCA1-PARP1-LTK	a	14.7977569319971	0.000119677768265603	1	0.00121816998979872
363	BRCA1-PARP1-PRMT1	a	14.7928015936149	0.000119992664781243	1	0.00121816998979872
364	BRCA1-PARP1-NEIL1	a	14.7916906247326	0.000120063377815782	1	0.00121816998979872
365	BRCA1-PARP1-SRRM4	a	14.7865747585905	0.000120389543796229	1	0.00121816998979872
366	BRCA1-PARP1-RAB39B	b	14.7799326624984	0.000120814346897591	1	0.00121816998979872
367	BRCA1-PARP1-CCDC92	a	14.7751704159378	0.00012111985045693	1	0.00121816998979872
368	BRCA1-PARP1-TESC	a	14.7717117911935	0.000121342212555775	1	0.00121816998979872
369	BRCA1-PARP1-WRN	a	14.7603013176472	0.000122078733836295	1	0.00121816998979872
370	BRCA1-PARP1-BRCC3	b	14.7602889339698	0.000122079535615605	1	0.00121816998979872
371	BRCA1-PARP1-F8	b	14.7602889339698	0.000122079535615605	1	0.00121816998979872
372	BRCA1-PARP1-MTCP1	b	14.7602889339698	0.000122079535615605	1	0.00121816998979872
373	BRCA1-PARP1-CSNK1G1	a	14.7545482638817	0.000122451785777855	1	0.0012186086563201
374	BRCA1-PARP1-GAB3	b	14.7241254235835	0.000124443694051068	1	0.00123512030031435
375	BRCA1-PARP1-CDK6	a	14.7110768781301	0.000125308001102442	1	0.00124038213357937
376	BRCA1-PARP1-CLIP2	a	14.6962228185474	0.000126299259324836	1	0.00124634545457962
377	BRCA1-PARP1-AHCY	a	14.6920080339099	0.000126581960230743	1	0.00124634545457962
378	BRCA1-PARP1-TNFRSF10A	a	14.6675998321117	0.000128231678947266	1	0.00125854934148606
379	BRCA1-PARP1-SVIL	b	14.6554741688061	0.000129059267124587	1	0.00125854934148606
380	BRCA1-PARP1-VRK3	a	14.6524010278137	0.000129269864673986	1	0.00125854934148606
381	BRCA1-PARP1-IDH2	a	14.6456293827688	0.000129735136805587	1	0.00125854934148606
382	BRCA1-PARP1-SH3YL1	b	14.6401421307528	0.000130113396049958	1	0.00125854934148606
383	BRCA1-PARP1-CLK3	a	14.6355426559802	0.000130431312349244	1	0.00125854934148606
384	BRCA1-PARP1-PEX11A	a	14.6234670181112	0.000131269708895099	1	0.00125854934148606
385	BRCA1-PARP1-PLIN1	a	14.6197184370821	0.000131531070134749	1	0.00125854934148606
386	BRCA1-PARP1-SEMA4B	a	14.6162750986886	0.000131771610649145	1	0.00125854934148606
387	BRCA1-PARP1-PRDX2	a	14.6148591006778	0.000131870656163935	1	0.00125854934148606
388	BRCA1-PARP1-PPP2R5C	a	14.6125133032092	0.000132034903781997	1	0.00125854934148606
389	BRCA1-PARP1-FAM150B	b	14.6028234986891	0.000132715548109785	1	0.00125854934148606
390	BRCA1-PARP1-GPR35	b	14.6001229405203	0.000132905873039602	1	0.00125854934148606
391	BRCA1-PARP1-ZC3HC1	a	14.5972827338249	0.000133106336340783	1	0.00125854934148606
392	BRCA1-PARP1-MESP1	a	14.5937906614352	0.000133353225947874	1	0.00125854934148606
393	BRCA1-PARP1-MAP2K5	a	14.591650125659	0.000133504789745498	1	0.00125854934148606
394	BRCA1-PARP1-ADCK2	a	14.5905148076016	0.000133585247991785	1	0.00125854934148606
395	BRCA1-PARP1-WDR93	a	14.5850019303319	0.000133976631738308	1	0.00125904115699393
396	BRCA1-PARP1-FAM169B	a	14.5800742629794	0.000134327445887594	1	0.00125915019983523
397	BRCA1-PARP1-CHD6	a	14.5690610436536	0.000135114854193263	1	0.00126334090369117
398	BRCA1-PARP1-ANKK1	a	14.5231954107034	0.000138444385480274	1	0.00128811445490186
399	BRCA1-PARP1-FAM110C	b	14.5203289483615	0.000138655192999826	1	0.00128811445490186
400	BRCA1-PARP1-NTHL1	a	14.5126657656562	0.000139220352826097	1	0.00128811445490186
401	BRCA1-PARP1-CDR2	a	14.5099056984516	0.000139424475456451	1	0.00128811445490186
402	BRCA1-PARP1-RTF1	a	14.5088927523061	0.000139499464135384	1	0.00128811445490186
403	BRCA1-PARP1-POLR3E	a	14.5039143681271	0.000139868605927185	1	0.00128831827593476
404	BRCA1-PARP1-FAM124B	b	14.4911554306174	0.000140819163966688	1	0.00129294525497911
405	BRCA1-PARP1-VWA3A	a	14.485597241929	0.000141235287911101	1	0.00129294525497911
406	BRCA1-PARP1-IGF1R	a	14.4759880060476	0.000141957623594147	1	0.00129294525497911
407	BRCA1-PARP1-RBFOX1	a	14.475979974005	0.000141958228923933	1	0.00129294525497911
408	BRCA1-PARP1-CDK14	a	14.4735437317185	0.000142141954771913	1	0.00129294525497911
409	BRCA1-PARP1-PRKCE	b	14.4693228686225	0.000142460832243119	1	0.00129294525497911
410	BRCA1-PARP1-PDZD9	a	14.4601065111795	0.000143159614705346	1	0.0012956517366348
411	BRCA1-PARP1-ACP1	b	14.452162926297	0.000143764664437551	1	0.0012956517366348
412	BRCA1-PARP1-TRRAP	a	14.4492156765965	0.000143989805882927	1	0.0012956517366348
413	BRCA1-PARP1-UQCRC2	a	14.447053285461	0.000144155217465025	1	0.0012956517366348
414	BRCA1-PARP1-HERC2P9	a	14.4415861846768	0.000144574275890874	1	0.00129627949784281
415	BRCA1-PARP1-SNED1	b	14.4353899566101	0.000145050705729566	1	0.00129741739679072
416	BRCA1-PARP1-TUBB8	b	14.4194314852898	0.000146285049279049	1	0.00129930918029696
417	BRCA1-PARP1-SGK2	a	14.4193612611383	0.000146290504230429	1	0.00129930918029696
418	BRCA1-PARP1-PAK6	a	14.4175341939267	0.00014643250124402	1	0.00129930918029696
419	BRCA1-PARP1-DUT	a	14.4145808555136	0.000146662323961322	1	0.00129930918029696
420	BRCA1-PARP1-G6PD	b	14.4083806535587	0.000147145993253495	1	0.00130003813180956
421	BRCA1-PARP1-WDR37	b	14.4045571797078	0.000147445057513962	1	0.00130003813180956
422	BRCA1-PARP1-TBX3	a	14.399980136601	0.000147803869400165	1	0.00130011365690382
423	BRCA1-PARP1-PITPNM3	b	14.3863552687775	0.000148877187577057	1	0.00130497229134584
424	BRCA1-PARP1-NUP205	a	14.3840528817293	0.000149059335002866	1	0.00130497229134584
425	BRCA1-PARP1-MYH3	b	14.3666571119164	0.000150442829171649	1	0.00131088707223776
426	BRCA1-PARP1-PDPK1	a	14.3521654275909	0.000151605228020268	1	0.00131088707223776
427	BRCA1-PARP1-CYP3A5	a	14.3500736018593	0.000151773761695617	1	0.00131088707223776
428	BRCA1-PARP1-IDI1	b	14.3499801748349	0.000151781293299624	1	0.00131088707223776
429	BRCA1-PARP1-IDI2	b	14.3499801748349	0.000151781293299624	1	0.00131088707223776
430	BRCA1-PARP1-ZMYND11	b	14.3445455749349	0.000152220050968266	1	0.00131088707223776
431	BRCA1-PARP1-CYP3A43	a	14.3379498196418	0.00015275426954986	1	0.00131088707223776
432	BRCA1-PARP1-RRN3P1	a	14.3295991294337	0.000153433337039988	1	0.00131088707223776
433	BRCA1-PARP1-DGKI	a	14.3228886591412	0.000153981226257982	1	0.00131088707223776
434	BRCA1-PARP1-ZNF26	a	14.2979239625754	0.000156036872519416	1	0.00131088707223776
435	BRCA1-PARP1-CAPN10	b	14.2937325056569	0.000156384705569779	1	0.00131088707223776
436	BRCA1-PARP1-CYP3A4	a	14.2893110638035	0.000156752470508947	1	0.00131088707223776
437	BRCA1-PARP1-PGAM5	a	14.2837216511266	0.000157218631172684	1	0.00131088707223776
438	BRCA1-PARP1-ZNF655	a	14.2828184744567	0.000157294087605564	1	0.00131088707223776
439	BRCA1-PARP1-DDX51	a	14.2783688227691	0.000157666369182574	1	0.00131088707223776
440	BRCA1-PARP1-GALNT9	a	14.2783688227691	0.000157666369182574	1	0.00131088707223776
441	BRCA1-PARP1-NOC4L	a	14.2783688227691	0.000157666369182574	1	0.00131088707223776
442	BRCA1-PARP1-ZNF10	a	14.2747518234134	0.000157969640325994	1	0.00131088707223776
443	BRCA1-PARP1-ZNF140	a	14.2747518234134	0.000157969640325994	1	0.00131088707223776
444	BRCA1-PARP1-ZNF268	a	14.2747518234134	0.000157969640325994	1	0.00131088707223776
445	BRCA1-PARP1-ZNF84	a	14.2747518234134	0.000157969640325994	1	0.00131088707223776
446	BRCA1-PARP1-FAM200A	a	14.2707938305717	0.000158302175611524	1	0.00131088707223776
447	BRCA1-PARP1-MED13L	a	14.2533637522088	0.000159774991692507	1	0.00131088707223776
448	BRCA1-PARP1-ANKLE2	a	14.2466126994923	0.000160349146391625	1	0.00131088707223776
449	BRCA1-PARP1-KIAA0368	a	14.2463475998736	0.000160371734586384	1	0.00131088707223776
450	BRCA1-PARP1-PNKP	a	14.241971712491	0.00016074505171515	1	0.00131088707223776
451	BRCA1-PARP1-POLD1	a	14.2414414463495	0.000160790349363671	1	0.00131088707223776
452	BRCA1-PARP1-NGRN	a	14.2405126458539	0.000160869722536594	1	0.00131088707223776
453	BRCA1-PARP1-VAV2	a	14.2399033489782	0.000160921813090464	1	0.00131088707223776
454	BRCA1-PARP1-RRN3P3	a	14.2391399972552	0.000160987098211662	1	0.00131088707223776
455	BRCA1-PARP1-AP1S3	b	14.2337679687478	0.000161447292164607	1	0.00131088707223776
456	BRCA1-PARP1-GOLGA3	a	14.2239293591495	0.000162293552898318	1	0.00131088707223776
457	BRCA1-PARP1-CYP3A7	a	14.2211573630328	0.000162532789728775	1	0.00131088707223776
458	BRCA1-PARP1-CINP	a	14.2188482535875	0.000162732348303884	1	0.00131088707223776
459	BRCA1-PARP1-LIG1	a	14.2184683417313	0.000162765204795301	1	0.00131088707223776
460	BRCA1-PARP1-IQCH	a	14.2161963950254	0.000162961832485209	1	0.00131088707223776
461	BRCA1-PARP1-CHFR	a	14.2139718779396	0.000163154587115799	1	0.00131088707223776
462	BRCA1-PARP1-ZNF605	a	14.2139718779396	0.000163154587115799	1	0.00131088707223776
463	BRCA1-PARP1-OTOA	a	14.2046181006289	0.000163967608711291	1	0.00131457400331817
464	BRCA1-PARP1-METTL9	a	14.18981971946	0.000165262212475259	1	0.00132209769980207
465	BRCA1-PARP1-EIF2AK4	a	14.1805585700868	0.000166077635842421	1	0.0013231785973402
466	BRCA1-PARP1-CASKIN1	a	14.1762596825835	0.000166457519025109	1	0.0013231785973402
467	BRCA1-PARP1-MATK	a	14.176155865541	0.000166466703921841	1	0.0013231785973402
468	BRCA1-PARP1-KCNJ13	b	14.1522994672291	0.000168590919123357	1	0.00133487467662073
469	BRCA1-PARP1-PRKAA2	b	14.1498057432279	0.000168814534714845	1	0.00133487467662073
470	BRCA1-PARP1-KATNAL1	b	14.1475507699556	0.000169016998386784	1	0.00133487467662073
471	BRCA1-PARP1-LIMK1	a	14.1419307385457	0.00016952266007364	1	0.00133602572015574
472	BRCA1-PARP1-DIP2C	b	14.1081054825939	0.000172598430566828	1	0.00135738426750862
473	BRCA1-PARP1-HIPK2	a	14.0892720274415	0.000174335276110882	1	0.00136534791723104
474	BRCA1-PARP1-EEF2K	a	14.0891488886636	0.000174346689861937	1	0.00136534791723104
475	BRCA1-PARP1-SMAD3	a	14.0765593639439	0.000175517595701113	1	0.00137162382156323
476	BRCA1-PARP1-PIK3CA	a	14.0668598705165	0.000176425109548295	1	0.00137581934168754
477	BRCA1-PARP1-NEFL	a	14.0588630533685	0.000177176869439188	1	0.00137878519781607
478	BRCA1-PARP1-NEFM	a	14.023688043398	0.000180522078380818	1	0.00140187856684016
479	BRCA1-PARP1-SMG1	a	14.0156893387687	0.000181291605903633	1	0.00140450541077962
480	BRCA1-PARP1-PPP2CB	a	14.0123165579386	0.000181617078980123	1	0.00140450541077962
481	BRCA1-PARP1-XRCC3	a	13.9942365415926	0.000183371859874604	1	0.0014151275340011
482	BRCA1-PARP1-UGT1A9	b	13.9671386370408	0.000186033918530004	1	0.00143178314878811
483	BRCA1-PARP1-MARK3	a	13.9644362256938	0.000186301525017418	1	0.00143178314878811
484	BRCA1-PARP1-DLG4	b	13.9572391258461	0.000187016111412919	1	0.00143430538339825
485	BRCA1-PARP1-POLG	a	13.9510306406692	0.000187634757924493	1	0.00143608293075406
486	BRCA1-PARP1-SYNM	a	13.9333757529146	0.000189405274511389	1	0.00143758710316772
487	BRCA1-PARP1-AQP12A	b	13.9330188601255	0.000189441238437227	1	0.00143758710316772
488	BRCA1-PARP1-AQP12B	b	13.9330188601255	0.000189441238437227	1	0.00143758710316772
489	BRCA1-PARP1-CDC42BPB	a	13.931631547774	0.000189581102632008	1	0.00143758710316772
490	BRCA1-PARP1-CKB	a	13.9297823520191	0.000189767694114273	1	0.00143758710316772
491	BRCA1-PARP1-PPP2R5D	b	13.9192618981476	0.000190832777013594	1	0.0014415812788149
492	BRCA1-PARP1-CIB1	a	13.9135800947767	0.000191410500778422	1	0.0014415812788149
493	BRCA1-PARP1-CHRFAM7A	a	13.9130939496422	0.000191460013592604	1	0.0014415812788149
494	BRCA1-PARP1-LARP4B	b	13.9089697753616	0.000191880571016823	1	0.00144182323808592
495	BRCA1-PARP1-POLE	a	13.891019995764	0.000193721843306238	1	0.00145271814616718
496	BRCA1-PARP1-ULK1	a	13.8720211403175	0.000195690123787839	1	0.00146451963608964
497	BRCA1-PARP1-DUSP4	a	13.8606385422595	0.000196878998571015	1	0.00147045239978996
498	BRCA1-PARP1-BTBD11	a	13.8550975855704	0.0001974603636693	1	0.00147183307216956
499	BRCA1-PARP1-RAD23A	a	13.8372458667276	0.000199345179547339	1	0.00148290442180305
500	BRCA1-PARP1-SPHK2	a	13.83156935385	0.000199948305665609	1	0.00148441622126148
501	BRCA1-PARP1-MEA1	b	13.8215825133886	0.00020101386727267	1	0.00148443939483057
502	BRCA1-PARP1-FBRSL1	a	13.8174366686557	0.000201457893368118	1	0.00148443939483057
503	BRCA1-PARP1-ID1	a	13.8149061086451	0.000201729405591822	1	0.00148443939483057
504	BRCA1-PARP1-UBR2	b	13.8039822678202	0.000202905697884614	1	0.00148443939483057
505	BRCA1-PARP1-GNMT	b	13.8004155402749	0.000203291261919425	1	0.00148443939483057
506	BRCA1-PARP1-PEX6	b	13.8004155402749	0.000203291261919425	1	0.00148443939483057
507	BRCA1-PARP1-BEND5	b	13.799502707075	0.000203390057961994	1	0.00148443939483057
508	BRCA1-PARP1-KLHDC3	b	13.7987010655514	0.000203476859608087	1	0.00148443939483057
509	BRCA1-PARP1-CD33	a	13.7980207553057	0.000203550552793308	1	0.00148443939483057
510	BRCA1-PARP1-TJP1	a	13.7917621198102	0.000204229769206421	1	0.00148647235940046
511	BRCA1-PARP1-PRKACA	a	13.7563453830775	0.000208116608116038	1	0.00151076430625658
512	BRCA1-PARP1-STK4	a	13.749208200932	0.000208908862006973	1	0.00151076430625658
513	BRCA1-PARP1-TRIM4	a	13.7484317926945	0.00020899522927087	1	0.00151076430625658
514	BRCA1-PARP1-CNPY3	b	13.741712480006	0.000209744186732808	1	0.00151076430625658
515	BRCA1-PARP1-ING1	b	13.7394990481526	0.000209991495024098	1	0.00151076430625658
516	BRCA1-PARP1-AUTS2	a	13.7393401296474	0.000210009262399891	1	0.00151076430625658
517	BRCA1-PARP1-DAPK2	a	13.7208958161575	0.000212081692915422	1	0.00151585529648961
518	BRCA1-PARP1-GJC3	a	13.7208332170388	0.000212088761617379	1	0.00151585529648961
519	BRCA1-PARP1-PXMP2	a	13.7187608182385	0.000212322911265161	1	0.00151585529648961
520	BRCA1-PARP1-OR2AE1	a	13.7185175082048	0.000212350418689278	1	0.00151585529648961
521	BRCA1-PARP1-PLAGL2	a	13.7037096785057	0.00021403129508224	1	0.00152200032058482
522	BRCA1-PARP1-POFUT1	a	13.7037096785057	0.00021403129508224	1	0.00152200032058482
523	BRCA1-PARP1-AK1	a	13.6916016023298	0.000215415673210706	1	0.0015264263193647
524	BRCA1-PARP1-NME4	a	13.6897467250544	0.000215628546281876	1	0.0015264263193647
525	BRCA1-PARP1-PTCRA	b	13.6861008034564	0.000216047584652546	1	0.0015264263193647
526	BRCA1-PARP1-PIP5KL1	a	13.6839205807714	0.000216298557108252	1	0.0015264263193647
527	BRCA1-PARP1-BCL2L1	a	13.6526370206236	0.000219932226733888	1	0.00154578795787305
528	BRCA1-PARP1-CALM3	a	13.6512154235654	0.000220098802382607	1	0.00154578795787305
529	BRCA1-PARP1-SGPP2	b	13.6495727482914	0.000220291441194731	1	0.00154578795787305
530	BRCA1-PARP1-KLF5	b	13.6343864877531	0.000222080419986281	1	0.00155408410061331
531	BRCA1-PARP1-PRKD2	a	13.6324376035621	0.000222311060728897	1	0.00155408410061331
532	BRCA1-PARP1-TBCC	b	13.6264971390744	0.000223015575297025	1	0.00155607860056872
533	BRCA1-PARP1-ABI1	b	13.6206031701085	0.000223716799048534	1	0.00155804269806409
534	BRCA1-PARP1-RBM7	a	13.611948267169	0.000224750528260209	1	0.00155956640475083
535	BRCA1-PARP1-CDK9	a	13.6117366039165	0.000224775869219207	1	0.00155956640475083
536	BRCA1-PARP1-CARM1	a	13.6081311180554	0.000225207971278674	1	0.00155964923392992
537	BRCA1-PARP1-FAM189A1	a	13.6030915465092	0.000225813345358872	1	0.00156092949343041
538	BRCA1-PARP1-MAD2L1BP	b	13.5726306228472	0.00022950750724815	1	0.00158351648123631
539	BRCA1-PARP1-NAPSA	a	13.5526996821236	0.000231957541281136	1	0.00159470538185574
540	BRCA1-PARP1-KIF1A	b	13.5457613887398	0.000232816609465725	1	0.00159470538185574
541	BRCA1-PARP1-GOLGA8F	a	13.5411812652993	0.000233385455757573	1	0.00159470538185574
542	BRCA1-PARP1-GOLGA8G	a	13.5411812652993	0.000233385455757573	1	0.00159470538185574
543	BRCA1-PARP1-RPL7L1	b	13.5309773781395	0.000234657808523053	1	0.00159470538185574
544	BRCA1-PARP1-OTOS	b	13.5304933862312	0.000234718332242756	1	0.00159470538185574
545	BRCA1-PARP1-TJP2	a	13.5302797270911	0.000234745055557761	1	0.00159470538185574
546	BRCA1-PARP1-PRKACG	a	13.5291634423597	0.000234884724200857	1	0.00159470538185574
547	BRCA1-PARP1-GIGYF2	b	13.5282773770085	0.000234995647595659	1	0.00159470538185574
548	BRCA1-PARP1-AGXT	b	13.5002375275242	0.000238533258567264	1	0.00161090127504968
549	BRCA1-PARP1-ERCC4	a	13.4976623348486	0.000238860833079224	1	0.00161090127504968
550	BRCA1-PARP1-CDKL1	a	13.4961924948645	0.000239048005617026	1	0.00161090127504968
551	BRCA1-PARP1-MYEOV2	b	13.4930783019724	0.000239445062020116	1	0.00161090127504968
552	BRCA1-PARP1-FXN	a	13.4922394429682	0.000239552129263854	1	0.00161090127504968
553	BRCA1-PARP1-PRKCB	a	13.4879637081378	0.000240098610152506	1	0.00161165649346492
554	BRCA1-PARP1-GTPBP2	b	13.4819164850582	0.000240873650302564	1	0.00161270432071736
555	BRCA1-PARP1-ANKS1B	a	13.4793888618289	0.000241198348923111	1	0.00161270432071736
556	BRCA1-PARP1-TGFBR1	a	13.4765925090393	0.000241558082521243	1	0.00161270432071736
557	BRCA1-PARP1-GSK3B	a	13.4646804258023	0.000243096566338252	1	0.00162006185681794
558	BRCA1-PARP1-FAM71C	a	13.4567757421351	0.000244122928540036	1	0.00162398621996526
559	BRCA1-PARP1-PKN1	a	13.434474875572	0.000247042126089836	1	0.00163527105376562
560	BRCA1-PARP1-FES	a	13.4344488351037	0.000247045555286429	1	0.00163527105376562
561	BRCA1-PARP1-TRPM6	a	13.4337248743113	0.000247140910873522	1	0.00163527105376562
562	BRCA1-PARP1-KLLN	b	13.4249442003132	0.000248300403888679	1	0.00164001974952807
563	BRCA1-PARP1-REL	b	13.4117566349456	0.000250052138344281	1	0.00164691708283918
564	BRCA1-PARP1-ATM	a	13.4104077561956	0.000250232013664142	1	0.00164691708283918
565	BRCA1-PARP1-NHSL2	b	13.4042563023566	0.000251053975576232	1	0.00164738103738849
566	BRCA1-PARP1-COL4A5	b	13.4002364959334	0.000251592574726178	1	0.00164738103738849
567	BRCA1-PARP1-FAM101B	b	13.3999284023791	0.000251633903070925	1	0.00164738103738849
568	BRCA1-PARP1-RPH3AL	b	13.386383062427	0.000253457683993541	1	0.00165440474272598
569	BRCA1-PARP1-CREBBP	a	13.3853439579615	0.000253598140789624	1	0.00165440474272598
570	BRCA1-PARP1-RAPGEF4	b	13.376083627155	0.000254853338957695	1	0.00165967648107186
571	BRCA1-PARP1-EIF2AK2	b	13.3689289466067	0.000255827411571596	1	0.00166256854391306
572	BRCA1-PARP1-VPS53	b	13.3662491794047	0.000256193213124534	1	0.00166256854391306
573	BRCA1-PARP1-TRAF3	a	13.3572846293805	0.000257420754732895	1	0.00166318433144506
574	BRCA1-PARP1-HNRNPA3	b	13.3539083361403	0.000257884615576187	1	0.00166318433144506
575	BRCA1-PARP1-TNK1	b	13.3522636628133	0.000258110878358586	1	0.00166318433144506
576	BRCA1-PARP1-NRG1	a	13.3520291672305	0.000258143154932888	1	0.00166318433144506
577	BRCA1-PARP1-TSSK6	a	13.3467343526526	0.000258873030751894	1	0.00166318433144506
578	BRCA1-PARP1-SIK2	a	13.3436511361062	0.000259299001654556	1	0.00166318433144506
579	BRCA1-PARP1-SPA17	a	13.3427437724176	0.000259424495664518	1	0.00166318433144506
580	BRCA1-PARP1-FAM122A	a	13.3322855909465	0.000260875353458534	1	0.00166960226213462
581	BRCA1-PARP1-XPA	a	13.3280868053745	0.000261460147034098	1	0.00167046482924367
582	BRCA1-PARP1-PHKG2	a	13.3222972121895	0.000262268670955135	1	0.00167275138588567
583	BRCA1-PARP1-PPP2R2A	a	13.3122198739743	0.000263681999307375	1	0.00167888092869464
584	BRCA1-PARP1-MPG	a	13.3006679424671	0.000265311583451777	1	0.00168636403728253
585	BRCA1-PARP1-MAPKBP1	a	13.2792586244051	0.000268358598302765	1	0.00170281558444421
586	BRCA1-PARP1-KMT2A	a	13.2694642526441	0.000269764287721963	1	0.00170799750967631
587	BRCA1-PARP1-MAP4K5	a	13.2671638868707	0.000270095511363144	1	0.00170799750967631
588	BRCA1-PARP1-PAN3	b	13.2619768758689	0.000270843880592175	1	0.00170981715094924
589	BRCA1-PARP1-TLR4	a	13.2573160025858	0.00027151812268833	1	0.00171116344892883
590	BRCA1-PARP1-STRC	a	13.234517284003	0.000274840645631436	1	0.00172916690946422
591	BRCA1-PARP1-CHMP4B	a	13.2022918718081	0.000279606979194491	1	0.00175617784563443
592	BRCA1-PARP1-TMEM160	a	13.1978891938826	0.000280264599765712	1	0.00175733478772014
593	BRCA1-PARP1-GNE	a	13.1887122031181	0.000281640367847835	1	0.00176298321323974
594	BRCA1-PARP1-AKAP8	a	13.1851239947772	0.000282180143448163	1	0.00176338837117775
595	BRCA1-PARP1-MINK1	b	13.1806582007928	0.00028285339148193	1	0.00176462485576626
596	BRCA1-PARP1-XRCC1	a	13.1638538610721	0.00028540130026633	1	0.00177753293051782
597	BRCA1-PARP1-LPAR6	b	13.158828683841	0.000286167712737373	1	0.00177932085373723
598	BRCA1-PARP1-WNK2	a	13.155149191628	0.000286730204185126	1	0.00177983698651369
599	BRCA1-PARP1-CDX2	b	13.1334563102412	0.000290069169778029	1	0.00179755719234732
600	BRCA1-PARP1-CCDC144A	b	13.1198701338818	0.000292180287333688	1	0.00180668834461051
601	BRCA1-PARP1-KIF13B	a	13.1177182433147	0.000292516081657035	1	0.00180668834461051
602	BRCA1-PARP1-SEPHS2	a	13.1095879761467	0.000293788294559061	1	0.00181026208681822
603	BRCA1-PARP1-AKT1	a	13.1077921551234	0.00029407005343518	1	0.00181026208681822
604	BRCA1-PARP1-BMP8A	b	13.1041356996352	0.000294644582542913	1	0.00181079584503194
605	BRCA1-PARP1-BRD4	a	13.0978882888574	0.000295628841338824	1	0.0018138417504954
606	BRCA1-PARP1-UBE2N	a	13.0829945266598	0.000297988696103424	1	0.00182501956100509
607	BRCA1-PARP1-PRKCSH	a	13.0801976460903	0.000298433963774269	1	0.00182501956100509
608	BRCA1-PARP1-TNIK	a	13.0536684623971	0.000302690951386686	1	0.00184800791372924
609	BRCA1-PARP1-MYO3A	b	13.0253678933264	0.000307299703072861	1	0.00187004430470612
610	BRCA1-PARP1-IRF4	b	13.0253177754025	0.000307307927228107	1	0.00187004430470612
611	BRCA1-PARP1-STK40	b	13.0154630324247	0.000308929371500066	1	0.00187683441408878
612	BRCA1-PARP1-CETN2	b	13.007862571207	0.000310185798445217	1	0.00188040161747043
613	BRCA1-PARP1-RPL35	a	13.0052152716901	0.000310624630425638	1	0.00188040161747043
614	BRCA1-PARP1-NFE2L2	b	13.0027355052222	0.000311036258924258	1	0.00188040161747043
615	BRCA1-PARP1-DMPK	a	12.9826571174948	0.000314389488121458	1	0.00189758338196236
616	BRCA1-PARP1-MRPS18A	b	12.9790684253878	0.00031499265296242	1	0.0018981375451242
617	BRCA1-PARP1-MASTL	b	12.9731599208714	0.00031598826033219	1	0.00190105092763872
618	BRCA1-PARP1-DNAJB5	a	12.9668070390495	0.000317062287376269	1	0.00190442590734743
619	BRCA1-PARP1-SMARCA4	a	12.9632419454597	0.000317666618693258	1	0.00190497332566942
620	BRCA1-PARP1-TIMM22	b	12.9555736874654	0.00031897043036222	1	0.00190970683468477
621	BRCA1-PARP1-SNORA55	b	12.9509331188442	0.000319762072149121	1	0.0019113636261152
622	BRCA1-PARP1-PABPC4	b	12.9208909658117	0.000324935159015438	1	0.00193916287824004
623	BRCA1-PARP1-PIP4K2A	b	12.9097503443111	0.000326874889097217	1	0.00194760768592114
624	BRCA1-PARP1-ZNF217	a	12.9041268821306	0.000327858438731288	1	0.00195033737911946
625	BRCA1-PARP1-NXN	b	12.885827467654	0.00033107973027402	1	0.00196470716886489
626	BRCA1-PARP1-TP53BP1	a	12.8801726359642	0.000332081605177836	1	0.00196470716886489
